# Supplementary material for: Whole-genome sequencing of Chinese centenarians reveals important genetic variants in aging WGS of centenarian for genetic analysis of aging
Source: Hum Genomics. 2020 Jun 10;14:23. doi: 10.1186/s40246-020-00271-7 (PMC7285530; doi:10.1186/s40246-020-00271-7)
Supplement: Supplementary file 3 — Additional file 3: Supplementary Table 2. Significantly correlated genes obtained through SKAT analysis. [file 40246_2020_271_MOESM3_ESM.xlsx]

## Sheet: Sheet1
Gene	Chromosome.Name	Gene.Start..bp.	Gene.End..bp.	SKAT_Common.Only	SKAT_Rare.Only	SKAT_all	SKAT_Rare.pro	SKAT_Common.pro	Burden_all	Burden__Rare.pro	Burden__Common.pro
PABPC3	13	25670300	25673389	1.96637e-27	4.56564e-32	4.41014e-31	2.71965e-48	2.259e-51	2.505e-30	1.46103e-50	3.12823e-51
BAGE2	21	10996026	11098980	1.69744e-27	6.41173e-21	8.75633e-25	7.29884e-36	1.51696e-45	8.65824e-26	2.2036e-37	5.57006e-30
HLA-DRB1	6	32546546	32557625	0.0325421	1.57111e-14	2.65974e-13	0.0291139	4.24434e-30	1.94246e-13	1.33249e-21	1.36571e-20
PDE4DIP	1	144836157	145076186	4.19423e-07	1.70711e-13	2.00725e-12	1.127e-09	3.31995e-32	5.42747e-13	1.39879e-16	8.3223e-16
PADI4	1	17634690	17690499	0.351395	4.20256e-10	4.84193e-07	0.564181	3.25983e-19	2.17913e-08	3.17364e-10	9.98189e-11
CHI3L2	1	111743393	111786062	0.182676	2.30365e-09	3.98898e-09	9.36861e-08	2.83533e-24	3.99377e-06	9.70011e-09	6.54057e-09
MUC17	7	100663353	100702020	0.640011	2.33101e-09	4.67939e-08	2.44996e-08	3.0124e-18	2.60319e-06	2.53986e-10	3.22595e-10
WARS	14	100800125	100843142	0.248269	2.07368e-08	6.87185e-06	6.87767e-05	1.99403e-15	8.06873e-07	1.61443e-08	2.34484e-08
HLA-DRB5	6	32485120	32498064	0.0211025	1.05331e-06	5.23507e-07	0.0177669	3.00732e-12	8.71932e-08	4.2668e-11	5.38712e-11
SIRPB1	20	1544167	1600707	0.479394	2.94677e-06	3.41584e-06	5.32971e-10	3.26003e-10	0.0013823	0.000184681	0.000282752
LGALS8	1	236681300	236716281	0.682127	4.28299e-06	7.33371e-06	0.711288	1.21411e-10	8.47007e-06	1.1761e-07	2.86311e-08
SIRT1	10	69644427	69678147	0.334478	1.17313e-05	0.000117201	0.000855335	9.8282e-10	1.04579e-08	3.8659e-09	5.99212e-10
HSD17B14	19	49316274	49339935	0.0136703	3.69055e-05	1.06859e-05	1.60705e-08	9.85675e-10	0.000813885	0.00113496	0.000656202
PRKG1	10	52750945	54058110	0.422789	6.57491e-05	0.00048496	0.413903	2.7302e-08	5.92285e-09	5.42934e-10	1.91467e-10
HLA-DQA1	6	32595956	32614839	0.186625	0.000177046	0.000325376	0.172271	6.79342e-10	0.00102819	0.000145021	0.000128524
FAN1	15	31196055	31235311	0.176835	0.000879728	0.00146797	0.186196	5.63823e-05	0.191385	0.332725	0.445778
ANKLE1	19	17392454	17398455	0.458297	0.00123473	0.00255637	0.000256013	1.56255e-05	0.000199379	2.74127e-06	1.27506e-06
BMP2K	4	79697496	79837526	0.210637	0.0013314	0.00239576	0.348126	1.66885e-06	1.79293e-07	6.08285e-09	3.34796e-09
SIRT2	19	39369197	39390502	0.782595	0.00417166	0.0100134	0.577843	9.31084e-05	0.000505142	3.1854e-05	1.26068e-05
GALM	2	38893052	38968379	0.1538	0.00426606	0.00500018	0.268202	2.49539e-07	0.000979102	0.000524591	0.000277836
B3GNT6	11	76745385	76753096	0.0723836	0.00460954	0.00313422	0.0560977	0.00018146	0.00035635	1.89911e-05	1.253e-05
ACSM2A	16	20462783	20498991	0.472024	0.00462396	0.0156564	0.715249	0.000346364	6.50307e-05	1.06546e-05	5.79268e-06
SHANK3	22	51112843	51171726	0.00470956	0.00515431	0.000833136	0.00778619	0.000145589	0.000927182	0.000917795	0.000635223
PCSK5	9	78505560	78977255	0.81903	0.00545246	0.0199281	0.888769	4.27458e-05	3.71385e-05	6.4284e-07	2.91244e-07
DDX6	11	118620034	118661858	0.503729	0.00691895	0.0129024	1.97301e-11	6.09548e-07	0.175401	0.271724	0.234908
MTAP	9	21802542	21931646	0.439487	0.00776399	0.0274029	0.48784	5.7046e-07	8.28139e-07	2.51454e-09	1.83751e-09
SDCBP	8	59465483	59495419	0.8209	0.0112593	0.0359843	0.00446208	0.00208969	0.00270603	0.000229465	0.000191641
PTPRQ	12	80799774	81072802	0.166474	0.0119342	0.0260238	0.17433	0.00381666	0.000744573	1.26054e-06	1.13662e-06
LGMN	14	93170152	93215047	0.294422	0.0124173	0.0210473	0.503357	2.12688e-05	7.53369e-05	2.21874e-06	1.99185e-06
NCAM1	11	112831997	113149158	0.493071	0.0143863	0.0317066	0.499348	0.000675451	7.25669e-10	9.88282e-13	1.49451e-12
HLA-A	6	29909037	29913661	0.59715	0.0154628	0.0428171	0.825434	9.01078e-05	0.490438	0.536978	0.517326
BARD1	2	215590370	215674428	0.280933	0.0157142	0.0254435	0.277303	0.000236368	1.67909e-06	1.43812e-06	6.2616e-08
CHEK2	22	29083731	29138410	0.675504	0.0191249	0.0472393	0.33806	0.00161513	0.0055042	0.000949613	0.000786155
DNAH14	1	225083964	225586996	0.464829	0.0225237	0.0490673	0.463755	0.00638433	0.000136659	0.000149871	1.5064e-05
HRNR	1	152184558	152196669	0.262249	0.0227734	0.0316406	0.464753	0.0067203	0.000840581	0.000315026	0.000133862
FASN	17	80036214	80056208	0.239867	0.033941	0.0537626	0.0178565	0.00545648	0.0108135	0.000917848	0.000933278
HLTF	3	148747914	148804341	0.876011	0.0348244	0.114138	0.240359	0.0149883	0.00112919	0.000285073	0.000245318
C17orf66	17	34181955	34195895	0.373134	0.036684	0.0677328	0.0159032	0.0344974	0.0581023	0.101275	0.0492059
BHMT	5	78407602	78428108	0.515804	0.0366997	0.0709881	0.00442533	0.00958713	0.00163786	7.83536e-05	6.2654e-05
PDE10A	6	165740776	166400091	0.665793	0.0390357	0.105008	0.712307	0.0195152	0.00382427	0.000515126	0.000350339
DCK	4	71858255	71896631	0.0680658	0.0400474	0.0389752	0.126263	0.0678776	0.0453366	0.0564367	0.0402055
